# Supplementary material for: Value of synaptic proteins as biomarkers in amyotrophic lateral sclerosis
Source: Brain Commun. 2026 Jun 25;8(4):fcag247. doi: 10.1093/braincomms/fcag247 (PMC13332409; doi:10.1093/braincomms/fcag247)
Supplement: fcag247_Supplementary_Data [file fcag247_supplementary_data.zip]

Archive with 3 entries (3 files):
- Script_graphlasso.txt
- Script_importantvariables_elasticnetregression.txt
- Supplementary_material.docx
