# Supplementary material for: Value of synaptic proteins as biomarkers in amyotrophic lateral sclerosis
Source: Brain Commun. 2026 Jun 25;8(4):fcag247. doi: 10.1093/braincomms/fcag247 (PMC13332409; doi:10.1093/braincomms/fcag247)
Supplement: fcag247_Supplementary_Data [file fcag247_supplementary_data.zip › Script_graphlasso.txt]

library("psych")
library("MASS")
library("glmnet")
library("glasso")
library("ggpubr")
library("ggplot2")
library("qgraph")

data(Synaptic_biomarkers_graphicallasso)

# Compute correlations:
CorMat <- cor_auto(Synaptic_biomarkers_graphicallasso[,1:10])

# Compute graph with tuning = 0 (BIC):
BICgraph <- EBICglasso(CorMat, nrow(Synaptic_biomarkers_graphicallasso), 0, threshold = TRUE)

# Compute graph with tuning = 0.5 (EBIC)
EBICgraph <- EBICglasso(CorMat, nrow(Synaptic_biomarkers_graphicallasso), 0.5, threshold = TRUE)

# Plot both:
layout(t(1:2))
BICgraph <- qgraph(BICgraph, layout = "spring", title = "BIC", details = TRUE)
EBICgraph <- qgraph(EBICgraph, layout = "spring", title = "EBIC")

# Compare centrality and clustering:
layout(1)
centralityPlot(list(BIC = BICgraph, EBIC = EBICgraph))
clusteringPlot(list(BIC = BICgraph, EBIC = EBICgraph))
