# Supplementary material for: Value of synaptic proteins as biomarkers in amyotrophic lateral sclerosis
Source: Brain Commun. 2026 Jun 25;8(4):fcag247. doi: 10.1093/braincomms/fcag247 (PMC13332409; doi:10.1093/braincomms/fcag247)
Supplement: fcag247_Supplementary_Data [file fcag247_supplementary_data.zip › Script_importantvariables_elasticnetregression.txt]

Script for elastic net regression of protein biomarker levels in RStudio (based on https://www.projectpro.io/recipes/implement-elastic-net-regression-r):

library(caret)
library(glmnet)
library(MASS)
data <- Synaptic_biomarkers_ALS #Your_biomarker_dataset

set.seed(222)
ind <- sample(2, nrow(data), replace = TRUE, prob = c(0.7, 0.3))
train <- data[ind==1,]
head(data)
test <- data[ind==2,]

set.seed(1234)
en <- train(Protein_of_interest~.,	#insert name of protein of interest here
            train,
            method='glmnet',
            tuneGrid =expand.grid(alpha=seq(0,1,length=10),
                                  lambda = seq(0.0001,0.2,length=5)),
            trControl=custom)
en

mean(en$resample$RMSE)
plot(en, main = "Elastic Net Regression")

#output for supplementary figure 5 based on the most important variables:
plot(varImp(en,scale=TRUE))
